# Supplementary material for: Selection and Validation of Reference Genes in Dendrocalamus brandisii for Quantitative Real-Time PCR
Source: Plants (Basel). 2024 Aug 24;13(17):2363. doi: 10.3390/plants13172363 (PMC11396877; doi:10.3390/plants13172363)
Supplement: Supplementary file 1 [file plants-13-02363-s001.zip]

Archive with 2 entries (2 files):
- Figure.S1.Melt curve analyses of 21 reference genes..pdf
- Table S1. Sequences of 21 reference genes. .pdf
